# Supplementary material for: Real-Time Two-Dimensional Mapping of Relative Local Surface Temperatures with a Thin-Film Sensor Array
Source: Sensors (Basel). 2016 Jun 25;16(7):977. doi: 10.3390/s16070977 (PMC4969835; doi:10.3390/s16070977)
Supplement: Supplementary file 1 [file sensors-16-00977-s001.zip]

Archive with 2 entries (2 files):
- sensors-16-00977-supplementary.pdf
- Supplementary 1-Video of Figure 3.mp4
